# Supplementary material for: Retrospective Modeling of the Omicron Epidemic in Shanghai, China: Exploring the Timing and Performance of Control Measures
Source: Trop Med Infect Dis. 2023 Jan 5;8(1):39. doi: 10.3390/tropicalmed8010039 (PMC9862922; doi:10.3390/tropicalmed8010039)
Supplement: Supplementary file 1 [file tropicalmed-08-00039-s001.zip]

Archive with 1 entries (1 files):
- tropicalmed-2110839-supplementary.pdf
